# Supplementary material for: Neuroprotective Properties of Cardoon Leaves Extracts against Neurodevelopmental Deficits in an In Vitro Model of Rett Syndrome Depend on the Extraction Method and Harvest Time
Source: Molecules. 2022 Dec 10;27(24):8772. doi: 10.3390/molecules27248772 (PMC9783035; doi:10.3390/molecules27248772)
Supplement: Supplementary file 1 [file molecules-27-08772-s001.zip]

Archive with 1 entries (1 files):
- molecules-2021601-supplementary.pdf
